# Supplementary material for: An optimised whole mount in situ hybridisation protocol for the mollusc Lymnaea stagnalis
Source: BMC Dev Biol. 2015 Mar 28;15:19. doi: 10.1186/s12861-015-0068-7 (PMC4379745; doi:10.1186/s12861-015-0068-7)
Supplement: Additional file 1: — Primer sequences used to isolate gene fragments for riboprobe syntheses. [file 12861_2015_68_MOESM1_ESM.xlsx]

## Sheet: Sheet1
Gene	sequence of forward primer (5’ to 3’)	sequence of reverse primer (5’ to 3’)
beta tubulin	TGTGGAATGGATCCCCAACAATGTCA	TCACTCAGGAGCTTTGATACGGCTTG
engrailed	CGTCTCCGTCTCCGCCTCTCA	GCCCGAGCTCATCCGCCAGGTTCTTCC
COE	TGTATCTCACCACCTCGTCACATC	CCGCCAGCTGACTCGGGTAGGCGTTG
